# Supplementary material for: Expression profiling of ALOG family genes during inflorescence development and abiotic stress responses in rice (Oryza sativa L.)
Source: Front Genet. 2024 Apr 8;15:1381690. doi: 10.3389/fgene.2024.1381690 (PMC11033443; doi:10.3389/fgene.2024.1381690)
Supplement: Supplementary file 1 [file DataSheet1.ZIP]

Archive with 15 entries (14 files):
- ALOG in rice -Figure Legend and Supplementary Files/
- ALOG in rice -Figure Legend and Supplementary Files/01-Table S1.docx
- ALOG in rice -Figure Legend and Supplementary Files/02-Table S2.docx
- ALOG in rice -Figure Legend and Supplementary Files/03-Table S3.docx
- ALOG in rice -Figure Legend and Supplementary Files/04-Table S4.doc
- ALOG in rice -Figure Legend and Supplementary Files/05-Table S5.doc
- ALOG in rice -Figure Legend and Supplementary Files/06-Table S6.doc
- ALOG in rice -Figure Legend and Supplementary Files/07-Table S7.docx
- ALOG in rice -Figure Legend and Supplementary Files/08-Figure S1.pdf
- ALOG in rice -Figure Legend and Supplementary Files/09-Figure S2.pdf
- ALOG in rice -Figure Legend and Supplementary Files/10-Figure S3.pdf
- ALOG in rice -Figure Legend and Supplementary Files/11-Figure S4.pdf
- ALOG in rice -Figure Legend and Supplementary Files/12-Figure S5.pdf
- ALOG in rice -Figure Legend and Supplementary Files/Figure 1-7 legend.doc
- ALOG in rice -Figure Legend and Supplementary Files/Figure S1-S5 Legend.doc
